# Supplementary material for: Athletes’ Knowledge of Pelvic Floor Dysfunction and Their Knowledge of and Engagement with Pelvic Floor Muscle Training: A Scoping Review
Source: Int J Environ Res Public Health. 2025 Jan 14;22(1):104. doi: 10.3390/ijerph22010104 (PMC11764918; doi:10.3390/ijerph22010104)
Supplement: Supplementary file 1 [file ijerph-22-00104-s001.zip]

Archive with 4 entries (4 files):
- PRISMA-ScR-Magor_PFD.pdf
- Supporting Information Files_Sup 1.pdf
- Supporting Information Files_Sup 2.pdf
- Supporting Information Files_Sup 3.pdf
